# Supplementary material for: Efficacy and Safety of Fosfomycin Disodium in Patients with Bacterial Infections: A Single-Center, Real-Life Clinical Study
Source: J Clin Med. 2025 Jun 19;14(12):4386. doi: 10.3390/jcm14124386 (PMC12194547; doi:10.3390/jcm14124386)
Supplement: Supplementary file 1 [file jcm-14-04386-s001.zip]

Archive with 1 entries (1 files):
- jcm-3430957-supplementary.pdf
